# Supplementary material for: Association between postoperative fall history and toe grip strength in patients after total knee arthroplasty: A prospective observational study
Source: J Foot Ankle Res. 2024 Apr 17;17(2):e12007. doi: 10.1002/jfa2.12007 (PMC11080902; doi:10.1002/jfa2.12007)
Supplement: Supplementary file 1 — Supplementary Information S1 [file JFA2-17-e12007-s001.xlsx]

## Sheet: Sheet1
Falls before TKA	Falls after TKA	Preoperative KOOS					KOOS at 12 months postoperatively					Toe grip strength				Knee extensor strength				Height	Weight	BMI	Age	Gender	position
fall: 1, non-fall: 0	fall: 1, non-fall: 0	Sympotoms	Pain	ADL	Rec	QOL	Sympotoms	Pain	ADL	Rec	QOL	Pre, operative side	Pre, nonoperative side	Post 12M, operative side	Post 12M, nonoperative side	Pre, operative side	Pre, nonoperative side	Post 12M, operative side	Post 12M, nonoperative side					Female: 1, Male: 0	R: 1, L: 0
1	1	64.2857	55.5556	67.6471	30	25	82.1429	86.1111	94.1176	40	68.75	16.85	9.8	7.5	3.3	10.1	15	11.85	23.35	153.8	67.2	28.409	73	1	0
1	1	46.4286	38.8889	47.0588	0	6.25	75	83.3333	76.4706	25	31.25	4.3	7.5	8.2	4.85	11.5	21.7	26.85	19.55	152.1	67.7	29.2638	79	1	1
1	1	71.4286	47.2222	32.3529	0	25	89.2857	91.6667	92.6471	15	37.5	7.35	13	6.55	2.55	8.85	9.6	19.855	15.3	151.9	72.1	31.2478	75	1	0
1	1	64.2857	44.4444	57.3529	35	50	75	69.4444	61.7647	30	43.75	4.55	8	5.6	5.5	16.4	21.4	13.3	14.85	157.3	71.2	28.7755	78	1	1
0	1	82.1429	69.4444	52.9412	25	31.25	78.5714	80.5556	83.8235	45	50	7.7	7.7	6.35	10.3	15.6	20.1	20	21.25	163.7	57.5	21.4571	69	1	0
1	1	75	66.6667	73.5294	15	25	71.4286	97.2222	95.5882	80	87.5	2.65	7.4	3.4	4	15.4	15.35	16.55	16.75	151.3	66.3	28.9625	73	1	0
1	1	60.7143	44.4444	55.8824	50	31.25	53.5714	66.6667	73.5294	55	43.75	7.2	6.9	9.55	7.3	12.4	12.55	16.25	18.3	150.8	54.8	24.0978	82	1	1
1	1	28.5714	33.3333	41.1765	10	25	71.4286	69.4444	64.7059	30	50	5.5	3.4	7	7.6	10	13.7	9.6	25.15	159.3	62.8	24.7473	78	0	1
0	1	57.1429	36.1111	52.9412	25	37.5	82.1429	86.1111	85.2941	15	81.25	4.35	4.85	5.2	6.9	5.4	9.35	6.7	13.65	152.2	61.8	26.6784	69	1	0
0	1	53.5714	22.2222	39.7059	0	18.75	100	100	97.0588	100	100	11.15	7.2	6.8	7.4	6.7	7.3	7.45	9.8	143.6	57	27.6418	81	1	1
0	1	60.7143	36.1111	47.0588	15	18.75	50	72.2222	64.7059	50	43.75	12.5	13	6	5.5	13.3	11.15	7.7	15.6	153.5	55.2	23.4273	78	1	1
1	1	50	50	83.8235	60	50	82.1429	91.6667	97.0588	30	62.5	12.4	17.75	10.5	10.5	20.4	33.95	24.55	23.05	177.9	95	30.0173	72	0	0
0	1	60.7143	58.3333	57.3529	30	25	82.1429	97.2222	88.2353	55	62.5	4.75	6.8	5.3	4.2	11.5	10.8	30	27.1	162	67.7	25.7964	77	1	0
0	1	53.5714	30.5556	61.7647	10	12.5	39.2857	50	57.3529	5	25	6.6	8.5	5.7	7.8	7.9	14.3	8.3	9.2	170.1	87	30.0684	62	0	1
0	1	92.8571	77.7778	73.5294	45	68.75	67.8571	83.3333	77.9412	55	62.5	7.5	7.7	9.2	9	14.4	16.4	17	13.4	156.1	44.5	18.2622	65	1	0
0	1	64.2857	55.5556	61.7647	20	31.25	100	94.4444	75	35	93.75	6.1	6.6	8.8	8.8	12.95	12.95	17.3	14.95	155	55.6	23.1426	84	1	1
1	1	67.8571	38.8889	61.7647	0	25	53.5714	47.2222	48.5294	5	18.75	3.35	3.05	5.5	7	11.4	12.6	14.8	15.45	145.2	50	23.7157	77	1	0
1	1	82.1429	72.2222	76.4706	25	43.75	96.4286	91.6667	86.7647	90	37.5	5.5	5.9	6.7	4.15	18.9	19.6	28.8	25.9	147.4	61.1	28.122	68	1	0
1	1	82.1429	69.4444	77.9412	10	43.75	60.7143	61.1111	73.5294	25	37.5	10.6	7.7	7.2	4.9	20.1	25.6	21.25	23.15	168	73	25.8645	77	0	1
1	1	75	69.4444	76.4706	70	62.5	82.1429	83.3333	80.8824	65	68.75	5.3	6.8	7	7.2	16.35	15.3	20.55	19.15	151.1	72.1	31.5796	72	1	1
0	1	57.1429	38.8889	55.8824	20	12.5	64.2857	72.2222	77.9412	50	50	9.4	9.9	8.8	8.4	18	24.2	22.4	16.85	148.3	62	28.1909	76	1	0
0	1	64.2857	58.3333	54.4118	10	31.25	100	91.6667	80.8824	20	81.25	6.5	7.4	6.6	6.7	9.2	14.6	11.5	4.05	157.9	67.8	27.1935	84	1	1
1	1	60.7143	36.1111	35.2941	0	6.25	100	100	82.3529	0	75	7	7.3	5.95	9.35	13.2	24.5	41.65	35.45	142.6	52.2	25.6703	77	1	0
0	1	82.1429	52.7778	75	45	50	75	88.8889	83.8235	40	50	11.25	12.25	9.6	10.4	22.6	17.2	25.7	20.3	155.2	52.8	21.9205	70	1	0
1	1	42.8571	52.7778	70.5882	20	25	75	88.8889	100	20	68.75	11.9	10.4	13.4	6.75	6.85	18.8	18.6	18.7	138.8	44.1	22.8907	68	1	1
0	1	42.8571	38.8889	51.4706	10	31.25	75	83.3333	83.8235	65	68.75	5.75	6.75	6	6.2	17.7	11.4	21	15.85	152.9	77	32.9364	77	1	1
1	1	75	50	42.6471	0	37.5	92.8571	91.6667	80.8824	20	56.25	7.2	8.2	8	8.2	11.9	15.4	25	24.1	168.8	75.5	26.4973	86	0	1
0	1	53.5714	50	64.7059	25	43.75	78.5714	66.6667	73.5294	20	43.75	5.05	5.65	6.3	7.95	9.4	13.15	24.1	33.3	144.7	40.5	19.3427	82	1	1
1	1	96.4286	83.3333	79.4118	50	43.75	85.7143	88.8889	83.8235	75	68.75	12.8	10.05	14.2	15.6	19.55	21.2	20.3	20.5	144.3	53.05	25.4773	75	1	0
1	1	96.4286	83.3333	42.6471	5	18.75	100	100	88.2353	80	75	5.55	7.65	6	6	12.3	15	14.55	15	141.7	55.2	27.4916	85	1	0
1	1	50	30.5556	27.9412	0	25	89.2857	88.8889	91.1765	0	81.25	3.2	2.9	4.5	4.1	6.2	18.6	16.5	7.9	150.6	59.6	26.2782	70	1	0
1	1	32.1429	33.3333	38.2353	25	18.75	67.8571	69.4444	63.2353	55	62.5	10.2	13.6	6.5	9.65	7.65	12.4	11.6	17	145.8	59.6	28.037	81	1	0
0	1	67.8571	30.5556	22.0588	0	0	67.8571	97.2222	48.5294	45	62.5	3.3	6.1	5.7	7.8	5.45	7.82	7.9	6.7	148.4	67.3	30.5596	76	1	0
0	1	46.4286	75	82.3529	75	31.25	60.7143	77.7778	55.8824	20	25	5.1	5.2	7.3	5.9	26.65	20.95	35	31.95	161.5	57	21.8539	73	1	0
1	1	46.4286	38.8889	44.1176	10	6.25	82.1429	88.8889	75	0	50	11.5	13.5	10	8.1	23.45	24	22.2	24.85	159.7	67.6	26.5056	77	0	1
1	1	82.1429	55.5556	66.1765	0	6.25	50	36.1111	69.1176	15	12.5	11.9	13.4	9.5	9.6	36.3	38.05	18.95	22.5	178.2	89.8	28.2788	65	0	1
1	1	96.4286	69.4444	75	55	62.5	82.1429	72.2222	83.8235	0	56.25	3.8	6.25	6	6	9.9	14.25	26.55	27.25	148.8	67.2	30.3503	77	1	0
1	1	25	44.4444	67.6471	0	37.5	89.2857	83.3333	77.9412	50	50	4.65	6.5	4.55	5.45	11.05	12.45	10.75	8.4	147.5	58	26.659	79	1	1
1	1	89.2857	19.4444	26.4706	15	12.5	100	100	97.0588	100	100	9.55	10.2	7.85	9.2	12	12.15	17.5	11.05	153.2	66.2	28.2059	77	1	1
1	1	67.8571	38.8889	27.9412	0	18.75	100	94.4444	79.4118	0	68.75	1.2	2.1	1.35	3.1	6.6	7.04	9.8	16.4	140	43.2	22.0408	83	1	0
0	1	60.7143	41.6667	79.4118	25	25	75	88.8889	91.1765	50	56.25	9.55	14.35	5.4	6.2	15.3	19.55	12.25	14.1	168.3	58.7	20.7238	58	1	0
1	1	64.2857	30.5556	44.1176	25	25	85.7143	88.8889	82.3529	65	68.75	2.2	1.2	3.35	5.5	4.1	4.4	4.6	3.65	152	55.4	23.9785	81	1	0
0	1	89.2857	86.1111	86.7647	90	93.75	100	100	94.1176	50	87.5	6.2	8.95	7.4	7.35	7.5	8.1	9.25	10.75	150.4	49	21.6621	81	1	1
1	0	46.4286	30.5556	26.4706	0	31.25	89.2857	77.7778	73.5294	20	43.75	8.15	10.15	12.15	6.9	15	17.85	13.85	10.8	166.7	74.8	26.9172	87	0	1
0	0	35.7143	22.2222	44.1176	30	12.5	57.1429	88.8889	80.8824	15	50	12.4	10.55	12	14.95	21.45	29.4	27.9	31.5	164.5	75.9	28.0485	82	0	1
0	0	60.7143	47.2222	63.2353	0	18.75	96.4286	91.6667	94.1176	30	75	4.75	5.6	7.75	7.05	11.5	13.45	21.35	16.4	154.8	67.6	28.2101	71	1	1
0	0	46.4286	52.7778	76.4706	35	31.25	67.8571	72.2222	80.8824	10	43.75	7.9	5.55	5.9	6.8	13.05	14.55	23.15	24.65	155	60.7	25.2653	69	1	0
0	0	75	58.3333	66.1765	50	37.5	85.7143	94.4444	88.2353	80	81.25	1.45	3.05	7.5	8.1	8.75	14.1	13.1	37.1	148.8	71.2	32.1569	70	1	0
1	0	64.2857	27.7778	60.2941	5	18.75	89.2857	52.7778	75	5	43.75	10.3	8.5	8.75	10.5	12.5	18.4	20.5	22.5	140.4	40.5	20.5457	64	1	1
0	0	60.7143	47.2222	63.2353	0	18.75	75	97.2222	86.7647	0	68.75	8.25	6.85	12	8.95	5.35	9.8	16.25	17.25	153.8	63	26.6335	69	1	1
1	0	39.2857	25	39.7059	0	18.75	71.4286	100	98.5294	70	87.5	9.45	8.4	13.6	10.25	9.8	13.7	12.9	10.1	167.5	95	33.8605	56	1	0
1	0	53.5714	52.7778	60.2941	15	18.75	75	75	50	60	87.5	3.75	8.25	15	7.2	8.45	10.55	16.75	18.05	152.9	51.4	21.9861	69	1	1
0	0	50	33.3333	41.1765	15	18.75	96.4286	97.2222	95.5882	50	68.75	11.25	10.45	12.05	9.35	17.1	17.7	18.05	16.75	158.4	60.8	24.2322	79	1	1
1	0	57.1429	41.6667	73.5294	15	43.75	82.1429	80.5556	86.7647	20	56.25	8.45	12.8	7.05	10.2	12.6	25.65	16.9	17.35	150	58	25.7778	75	1	1
1	0	71.4286	30.5556	57.3529	15	18.75	75	97.2222	94.1176	0	62.5	5.85	4.5	10.85	7.7	10.1	13.4	11.75	14.45	162.7	105	39.6656	55	1	0
0	0	71.4286	38.8889	47.0588	45	43.75	100	94.4444	100	100	87.5	14.7	11.7	12.3	9.2	18.4	18.55	27.5	26.45	149.1	60.8	27.3494	76	1	1
1	0	57.1429	44.4444	58.8235	5	25	96.4286	100	100	100	100	13.4	14	14.6	17.4	16.4	23.9	34	35.85	151.8	77.8	33.7626	66	1	0
0	0	53.5714	27.7778	52.9412	15	37.5	57.1429	80.5556	83.8235	20	31.25	3.35	2.3	8.9	8.8	12.3	14.5	23.05	22.4	144	61.4	29.6103	80	1	1
1	0	82.1429	75	75	70	56.25	100	100	100	100	100	6.2	5.5	7.25	5.85	9.8	12.55	36.3	31.55	149.5	70.9	31.7222	71	1	0
0	0	64.2857	58.3333	66.1765	45	50	78.5714	94.4444	85.2941	30	87.5	9.3	11.1	9.2	9.95	12.3	16.7	17.65	17.2	155	68	28.3039	75	1	1
1	0	53.5714	27.7778	52.9412	0	12.5	67.8571	91.6667	89.7059	75	93.75	8.35	12.5	8.35	11.3	12	25.9	23.05	24.55	156.2	92.2	37.7893	50	1	0
1	0	53.5714	47.2222	61.7647	40	43.75	96.4286	100	89.7059	30	87.5	6.6	5.8	8.2	7.2	14.4	15.4	13.7	16.7	157	84	34.0785	72	1	1
0	0	53.5714	36.1111	52.9412	20	25	60.7143	94.4444	80.8824	40	62.5	12.4	11.25	16.6	18.45	15.5	18.4	14.5	11.9	180.6	85.6	26.2445	63	0	1
1	0	75	61.1111	75	35	18.75	92.8571	94.4444	95.5882	75	87.5	19.1	15.45	11.3	14.25	17.85	19	29.9	28.95	158.7	73.4	29.1435	74	1	0
0	0	67.8571	61.1111	77.9412	50	50	67.8571	38.8889	51.4706	15	25	8.15	14.2	7.1	13.2	18.15	28.8	41.5	43.7	165.9	65.1	23.6531	66	0	0
0	0	64.2857	61.1111	63.2353	20	37.5	85.7143	77.7778	82.3529	60	81.25	1.75	1.15	13.4	14.2	14.05	16.5	31.3	40.5	159	71.2	28.1634	83	0	0
0	0	82.1429	72.2222	75	45	62.5	82.1429	75	76.4706	75	75	10.8	13.1	11.1	9.55	19.55	20.1	19.65	17.75	153.5	70.2	29.7934	71	1	0
0	0	60.7143	61.1111	82.3529	5	12.5	78.5714	97.2222	97.0588	40	81.25	9.2	11.55	9.75	11.85	8.95	15.3	15.75	19.8	145.5	44.1	20.8311	73	1	0
0	0	46.4286	44.4444	50	15	31.25	60.7143	69.4444	75	50	56.25	10.2	11.6	7.9	9	18.4	25.65	21.25	35.85	148.9	66.6	30.039	81	1	1
0	0	28.5714	52.7778	54.4118	20	31.25	85.7143	94.4444	91.1765	75	62.5	4.5	3.15	5.75	3.85	21.5	26.4	40.3	38.8	147.4	48.1	22.1386	65	1	0
0	0	57.1429	33.3333	50	15	12.5	82.1429	88.8889	100	80	31.25	12.85	15.25	11.9	16.75	19.75	20.3	16.05	17.2	173.3	85.5	28.4688	69	0	1
0	0	50	41.6667	67.6471	50	31.25	89.2857	94.4444	97.0588	95	100	14.35	16.6	19.25	15.6	13.1	15	13.95	15.1	159.9	52.7	20.6117	70	0	1
0	0	67.8571	47.2222	80.8824	0	25	92.8571	100	98.5294	30	93.75	4.05	3.3	7.2	8	19	21.4	29.95	29.5	147	47.9	22.1667	73	1	1
0	0	53.5714	11.1111	32.3529	5	18.75	100	97.2222	98.5294	80	81.25	7.9	9	8	9.2	21.7	24.1	28.45	33.65	168.3	74.2	26.196	70	1	0
0	0	67.8571	25	41.1765	30	25	89.2857	88.8889	55.8824	5	50	5.9	4.5	8.4	7	13.85	20.1	18.8	19.45	150.2	54.8	24.2907	85	1	1
0	0	67.8571	41.6667	63.2353	35	37.5	85.7143	91.6667	89.7059	70	56.25	7.5	6.35	8.2	8.9	9.8	12.55	9.5	3.85	155.6	61.8	25.5252	79	0	1
0	0	78.5714	69.4444	50	0	37.5	78.5714	88.8889	94.1176	5	37.5	9.45	9.45	4.2	4.6	9.4	9.4	12.4	9.5	152.4	74.45	32.0549	75	1	1
0	0	57.1429	72.2222	66.1765	15	25	67.8571	91.6667	86.7647	30	37.5	12.5	13.15	11	10.5	10.1	11.4	12.45	10.55	157.5	60	24.1875	73	0	0
0	0	42.8571	63.8889	85.2941	85	68.75	100	97.2222	94.1176	85	81.25	12.8	11.25	9.2	7.3	21.8	24	31.1	28.55	150	65.3	29.0222	72	1	1
1	0	64.2857	47.2222	42.6471	15	25	85.7143	91.6667	73.5294	40	62.5	8.05	4.85	7.65	6.75	15.75	17.4	28.55	31.1	165.5	68	24.8264	73	0	0
0	0	60.7143	30.5556	52.9412	30	18.75	92.8571	69.4444	64.7059	20	31.25	5.6	6.4	8.7	8.45	10.1	14	13.8	12.25	154	88	37.1058	67	1	0
0	0	71.4286	97.2222	91.1765	0	87.5	100	100	95.5882	0	100	9.2	10.4	10.3	13.1	17.4	19.1	26.4	35.8	146.2	55.6	26.0124	76	1	1
0	0	25	25	33.8235	0	6.25	71.4286	58.3333	44.1176	0	18.75	5.7	3.75	6.5	6.6	17.2	19.7	34.05	31	151.4	49.7	21.6823	77	1	0
0	0	60.7143	75	76.4706	40	31.25	75	80.5556	89.7059	65	56.25	8.3	9.5	6.2	8.35	15.95	20.4	18.4	21.4	148.9	54	24.3559	83	1	1
0	0	67.8571	36.1111	32.3529	0	6.25	100	100	86.7647	0	93.75	4.55	3.2	11.1	9.5	13.7	19.6	21.4	18.4	141.2	52.5	26.3324	88	1	1
1	0	67.8571	47.2222	64.7059	35	43.75	82.1429	69.4444	57.3529	40	25	6.7	8.9	6	6.4	13.9	17.5	24.3	24.1	154	68.7	28.9678	72	1	1
0	0	85.7143	47.2222	72.0588	55	25	100	91.6667	97.0588	15	81.25	9.4	6.4	6.1	6.05	19.05	22	19.15	20.55	154.6	63.9	26.7351	81	1	0
0	0	64.2857	41.6667	64.7059	10	25	100	94.4444	91.1765	20	56.25	9.35	7.05	6.2	8.45	12.75	13.4	9.7	11.75	156	66.8	27.449	74	1	1
0	0	82.1429	50	69.1176	20	25	85.7143	86.1111	94.1176	75	81.25	9.5	8.7	8	10.4	37.8	31.95	18.65	16.65	156.2	77.8	31.8873	78	0	0
0	0	57.1429	38.8889	50	0	25	85.7143	100	100	0	93.75	7.95	7.95	5.8	7.55	17.1	25.65	17.35	23.25	150	52.8	23.4667	62	1	0
0	0	85.7143	44.4444	76.4706	25	62.5	67.8571	88.8889	85.2941	30	43.75	4.85	4.9	7.25	6.4	5.2	4.9	7.5	12.4	163.5	74.15	27.738	80	0	1
0	0	92.8571	86.1111	70.5882	70	56.25	96.4286	97.2222	91.1765	85	50	9.6	11	8.65	6.05	13	19.65	15	10.65	146.4	63.8	29.7672	70	1	0
1	0	21.4286	33.3333	45.5882	0	0	75	80.5556	63.2353	0	25	2.95	7.05	3.85	2.7	8	13.5	22.3	17.35	150.1	53.8	23.8793	78	1	0
1	0	67.8571	55.5556	48.5294	0	12.5	85.7143	66.6667	69.1176	0	43.75	3.8	4.2	7	7	15	15.55	20	18.05	151.6	74.9	32.5899	59	1	0
1	0	64.2857	77.7778	73.5294	75	68.75	82.1429	72.2222	77.9412	75	68.75	3.45	3.45	2	3.4	4.3	8.25	8	8.7	150	85.2	37.8667	73	1	0
0	0	46.4286	61.1111	70.5882	40	43.75	60.7143	86.1111	91.1765	35	68.75	8	7.8	12	11.8	18.95	22.05	25.9	34.45	149.8	52.8	23.5294	62	1	1
0	0	35.7143	47.2222	77.9412	30	43.75	71.4286	75	94.1176	40	68.75	11.5	16	12.1	13.7	24.55	24.5	15.8	16.9	158.6	55.9	22.2231	72	1	1
0	0	53.5714	36.1111	50	0	43.75	67.8571	47.2222	52.9412	40	25	2.85	2.95	5.4	8.3	11	19	8.95	10.35	165.6	71.8	26.1821	74	0	0
0	0	53.5714	22.2222	50	15	6.25	92.8571	88.8889	86.7647	70	75	7.6	6	8	7.25	9.8	10.65	17.4	17.75	145.6	49	23.1139	80	1	0
0	0	42.8571	66.6667	98.5294	40	50	92.8571	100	98.5294	70	75	5.2	6.8	11	8.4	5.3	25.5	6.8	10.3	149	48.55	21.8684	71	1	1
0	0	67.8571	30.5556	54.4118	0	81.25	96.4286	94.4444	86.7647	80	68.75	2.35	2.1	2.2	2.25	6.2	9.2	19.85	21.15	154.8	75.7	31.5903	76	1	0
1	0	28.5714	2.77778	8.82353	0	0	64.2857	100	95.5882	100	87.5	5	3.9	6.5	4.7	11	17.2	18.15	17.95	147	45.6	21.1023	74	1	1
0	0	50	66.6667	54.4118	80	18.75	64.2857	94.4444	89.7059	55	56.25	13.6	13.1	12.05	14.45	15.4	19.8	22.3	24.5	163.1	77.5	29.1336	79	0	0
1	0	60.7143	27.7778	86.7647	15	37.5	89.2857	77.7778	75	75	62.5	5	7.4	7.85	6	9.5	10.3	10.4	11.7	156.2	66.2	27.1329	77	0	1
0	0	32.1429	55.5556	48.5294	5	12.5	100	94.4444	94.1176	85	62.5	5.95	12.8	7	13.4	13.2	20.25	14.8	17	149.3	46.9	21.0404	79	1	0
1	0	46.4286	33.3333	44.1176	0	25	85.7143	83.3333	82.3529	10	62.5	5.55	7.65	9.6	8.1	15.85	19.75	21.85	21.05	153.4	59	25.0727	78	1	0
0	0	57.1429	66.6667	80.8824	15	56.25	64.2857	88.8889	83.8235	75	75	6.4	9.35	4.15	12	17.8	18.6	22.3	16.8	141.6	47.7	23.7899	71	1	0
1	0	75	77.7778	80.8824	25	18.75	78.5714	83.3333	80.8824	25	43.75	5.35	5.75	4.8	7	15	16.05	29.3	28.85	149.7	57.5	25.6581	83	1	1
0	0	92.8571	63.8889	69.1176	15	12.5	75	83.3333	83.8235	15	31.25	1.85	7.25	7.55	12.3	10.15	11.3	8.3	9.55	161.8	78.5	29.9856	67	1	0
0	0	64.2857	44.4444	63.2353	15	12.5	67.8571	91.6667	76.4706	35	56.25	9.9	13.35	9.25	10.5	13.6	13.5	18.15	19.45	154	64.5	27.1968	79	0	1
1	0	57.1429	58.3333	70.5882	80	50	75	100	98.5294	100	81.25	12.6	7.85	8.8	8.8	22.4	18.3	31.65	29.85	148.7	57.1	25.8234	77	1	0
0	0	67.8571	13.8889	23.5294	0	6.25	67.8571	58.3333	51.4706	10	25	4.3	4	6.65	5.45	5.6	10.4	12.55	12.45	166.8	58.6	21.0623	78	0	0
0	0	67.8571	63.8889	63.2353	15	25	96.4286	94.4444	98.5294	0	93.75	12.05	12.4	12	12	15.4	25.7	20.3	29.65	162.5	65.2	24.6911	73	1	1
0	0	50	55.5556	77.9412	20	37.5	96.4286	97.2222	95.5882	75	75	12.5	10.6	9.5	8.25	7.05	9.5	20.95	19.3	159.4	61.9	24.3621	65	1	1
0	0	78.5714	25	66.1765	10	18.75	85.7143	100	95.5882	60	62.5	5.4	6.1	7	8.2	22.4	23.35	24.45	23.35	170.5	78.4	26.9692	63	0	0
0	0	39.2857	38.8889	66.1765	55	25	53.5714	80.5556	86.7647	15	68.75	6.4	9.35	7.2	7.8	13.7	21.1	19.3	21.1	164.3	73.1	27.0796	62	1	0
0	0	85.7143	50	69.1176	0	18.75	89.2857	94.4444	88.2353	30	56.25	5.35	5.75	6	4.75	19.4	22.65	24.5	22.65	149.8	63	28.0748	78	1	0
1	0	57.1429	52.7778	58.8235	30	25	60.7143	86.1111	85.2941	35	56.25	9.4	9.9	5.75	7.95	16.1	26.95	26.65	16.35	142.4	64.8	31.9562	73	1	1
0	0	78.5714	69.4444	91.1765	0	25	82.1429	100	98.5294	0	93.75	4.5	4.85	5.8	8.1	13.2	16.35	22.85	14.05	151.1	51.9	22.732	62	1	1
0	0	28.5714	27.7778	38.2353	0	25	78.5714	88.8889	83.8235	30	37.5	9.6	11	7.6	5.3	30.1	14.05	42.55	39.35	157.1	54.7	22.1633	66	1	1
0	0	64.2857	44.4444	51.4706	10	50	71.4286	63.8889	60.2941	5	43.75	4.2	6.15	3.55	4.85	17.25	15.1	27.1	24.7	147.6	53.5	24.5573	84	1	0
0	0	60.7143	33.3333	57.3529	5	18.75	82.1429	94.4444	89.7059	10	62.5	11.55	13.4	20.85	17.2	13.4	25.7	17.35	9.8	161.2	64.3	24.7446	72	0	1
0	0	64.2857	66.6667	80.8824	60	37.5	75	97.2222	94.1176	80	87.5	7.75	6.15	9.6	7.35	18.6	16.5	25.15	23.1	162.6	66.9	25.3038	73	0	0
0	0	64.2857	27.7778	41.1765	0	18.75	96.4286	88.8889	94.1176	20	81.25	4	3.45	3.95	3.65	7.65	15.2	14.45	15.1	150.5	74	32.6707	62	1	0
1	0	53.5714	25	41.1765	0	12.5	60.7143	30.5556	35.2941	5	6.25	6.35	9.1	8.4	11.8	12.35	17.75	15.1	14.45	150.7	50.8	22.3685	71	1	1
0	0	92.8571	94.4444	95.5882	90	87.5	100	80.5556	70.5882	30	50	1.3	1.7	3.15	3.8	8.45	9.3	23.25	22.95	149.7	51.6	23.0253	76	1	1
0	0	96.4286	94.4444	95.5882	80	87.5	100	83.3333	76.4706	60	62.5	13.9	12.15	9.5	9.9	42.4	36.25	19.75	24	164.7	66	24.3308	62	0	0
0	0	96.4286	100	91.1765	100	93.75	96.4286	100	91.1765	100	93.75	3.75	2.65	7.4	6.5	7.8	8.01	24	19.75	163	73.6	27.7015	66	1	0
0	0	50	27.7778	26.4706	10	25	67.8571	63.8889	76.4706	10	43.75	7.45	7.55	6	5.95	28.95	32.5	31.2	36.4	164.4	85.95	31.8011	75	0	0
0	0	82.1429	80.5556	92.6471	0	18.75	96.4286	94.4444	92.6471	55	68.75	4.05	5.75	5.5	5.7	12.15	14.3	19.2	13.4	156	65.5	26.9149	74	1	0
0	0	85.7143	44.4444	77.9412	25	31.25	100	100	94.1176	80	50	7.9	8.8	6	5.6	12.8	11.35	17.45	12	155	73	30.385	74	1	1
0	0	75	80.5556	95.5882	0	68.75	89.2857	80.5556	92.6471	50	43.75	3.85	3.85	3.85	5.2	14.7	14.15	11.15	10.95	143.5	72.5	35.2074	78	1	1
0	0	75	61.1111	75	0	37.5	85.7143	91.6667	95.5882	65	75	9.4	11.5	9.9	9.85	11.9	16.45	14.35	13.2	161.7	79.5	30.4051	67	1	1
0	0	82.1429	72.2222	92.6471	65	68.75	67.8571	97.2222	97.0588	90	87.5	7	3.1	4.5	4.4	9.8	9.6	11.4	15.3	152.1	55.4	23.947	80	1	1
0	0	32.1429	69.4444	63.2353	20	25	67.8571	100	92.6471	10	81.25	10.9	9.05	12.1	11.85	10.3	15.05	11.4	10.05	157.5	81.3	32.774	77	1	0
0	0	42.8571	52.7778	47.0588	5	0	89.2857	80.5556	76.4706	55	56.25	7.6	10.45	7.55	7	15.4	24.6	29.4	28.65	154	65.19	27.4878	78	0	0
0	0	21.4286	25	54.4118	10	31.25	64.2857	66.6667	85.2941	5	43.75	6.8	9.4	6	9.65	9.15	12.5	18.6	19.55	158.6	54.3	21.5871	76	1	0
0	0	75	38.8889	50	15	25	75	77.7778	76.4706	35	37.5	4.15	3.75	4.35	4.65	11.3	18.8	12.3	13.25	147.1	61.4	28.3755	75	1	1
0	0	46.4286	22.2222	33.8235	10	50	82.1429	72.2222	77.9412	65	56.25	5.6	8.75	10.2	11.4	9.4	11.54	12.55	15.75	155.3	78.4	32.5067	73	1	0
0	0	42.8571	38.8889	36.7647	10	6.25	78.5714	69.4444	47.0588	45	37.5	8.8	5.95	7.6	6.95	14.25	15.89	16.5	16.75	147.6	55.5	25.4754	78	1	1
1	0	35.7143	22.2222	22.0588	0	6.25	67.8571	97.2222	92.6471	50	81.25	6.85	7.2	6.5	7	17.95	10.25	38.95	36.6	148.7	52	23.517	80	1	0
1	0	35.7143	22.2222	22.0588	0	6.25	67.8571	97.2222	92.6471	50	81.25	7.2	6.85	7.5	9.7	10.1	17.95	15	9.15	148.7	52	23.517	80	1	1
0	0	71.4286	58.3333	57.3529	0	56.25	100	100	94.1176	50	87.5	4.8	4.8	7.75	8.5	9.45	11.25	37.55	34.4	142.7	54.8	26.9112	79	1	0
1	0	32.1429	33.3333	57.3529	5	31.25	92.8571	91.6667	97.0588	65	81.25	7.8	8.55	6.8	5.8	8.3	11.45	2.45	6.85	152.3	45.8	19.7454	61	1	0
0	0	85.7143	63.8889	72.0588	15	50	75	77.7778	83.8235	75	81.25	4.85	3	8.35	5.25	8.85	12.65	27.25	26.55	153.3	56.1	23.8714	78	1	0
1	0	60.7143	38.8889	55.8824	20	25	82.1429	80.5556	76.4706	40	75	6.05	3.6	6	3.15	13.65	14.45	9.05	6.6	154.5	52.9	22.1615	83	1	1
1	0	89.2857	72.2222	73.5294	10	18.75	71.4286	66.6667	75	10	0	5.95	5.4	7.6	8.2	6.85	8.6	18.15	15.95	153.7	47.1	19.9376	81	1	1
0	0	64.2857	52.7778	76.4706	25	37.5	96.4286	91.6667	86.7647	30	43.75	13.7	18.8	12	9.2	35.75	23.05	19.45	20.4	160.3	70.65	27.4945	73	0	1
0	0	42.8571	47.2222	55.8824	20	25	85.7143	100	91.1765	55	56.25	13.45	10.8	10.5	11.5	15.3	16.4	16.55	19.65	151.2	63.8	27.9073	76	1	0
0	0	57.1429	36.1111	66.1765	40	18.75	64.2857	41.6667	60.2941	35	25	9.6	9.9	10	10.2	6	13.5	22.85	38.15	151.4	50.2	21.9004	79	1	1
0	0	39.2857	27.7778	76.4706	20	18.75	67.8571	86.1111	100	100	93.75	1	15.95	10.5	12.5	14.3	15.4	16.5	17.5	160.1	68	26.5293	64	1	0
0	0	75	72.2222	51.4706	50	37.5	64.2857	77.7778	83.8235	30	31.25	4.95	3.65	6.5	7	13.1	18.4	20.3	22.95	158	66.8	26.7585	91	0	0
0	0	64.2857	91.6667	100	100	93.75	85.7143	83.3333	75	70	75	10.2	11.05	7.7	7.95	11.8	13.65	33.7	28.3	150	49.9	22.1778	80	1	1
0	0	39.2857	33.3333	38.2353	0	12.5	82.1429	86.1111	91.1765	15	56.25	3.9	3.7	8	8.2	10.65	12.45	13.75	12.45	152.4	58.6	25.2306	80	1	0
0	0	60.7143	66.6667	57.3529	40	31.25	67.8571	100	97.0588	85	75	4.15	2.5	5.35	4.85	14.3	10.9	16.15	23.85	148.7	56.45	25.5295	80	1	1
0	0	85.7143	66.6667	80.8824	15	37.5	75	58.3333	85.2941	25	56.25	12.3	7.15	7.55	6.3	11.3	15.8	11.2	11.4	158.2	74.6	29.8075	77	0	0
0	0	39.2857	22.2222	25	0	31.25	57.1429	94.4444	91.1765	15	56.25	6.2	9.5	12.25	9.3	6.4	9.05	14.4	17.8	155.2	69	28.6461	73	1	1
0	0	71.4286	55.5556	50	40	18.75	85.7143	88.8889	77.9412	40	68.75	1.95	2.65	1.6	4	15.65	13.6	34.25	18.15	142.2	44.2	21.8586	85	1	0
0	0	71.4286	11.1111	22.0588	5	18.75	92.8571	88.8889	89.7059	95	81.25	1.95	3.45	7.6	6.5	12.4	11.35	21.65	17	138.2	47.5	24.8701	73	1	1
0	0	57.1429	27.7778	60.2941	5	12.5	71.4286	72.2222	75	5	43.75	8.5	9.55	5.6	6	13.4	14.55	17	21.65	153.8	48.95	20.6938	81	1	1
0	0	17.8571	16.6667	54.4118	10	31.25	82.1429	55.5556	72.0588	10	12.5	5.15	6.85	6.75	7.5	10.15	10.65	24.65	27.15	154.2	51.2	21.5328	75	1	1
0	0	46.4286	36.1111	38.2353	30	18.75	92.8571	66.6667	76.4706	30	43.75	6.5	2.85	3.6	2.75	10.4	11.4	12	21.3	149.1	58.7	26.4048	72	1	0
0	0	64.2857	33.3333	48.5294	20	25	85.7143	77.7778	85.2941	20	43.75	2	1.35	5.8	4.7	5.35	7.35	7.05	10.3	146.3	54.3	25.3695	78	1	1
0	0	46.4286	33.3333	30.8824	5	12.5	85.7143	83.3333	76.4706	5	25	7.6	8.1	7.85	3.95	11.6	15.3	3.65	4.6	146.4	54.6	25.4748	78	1	1
0	0	35.7143	50	48.5294	0	18.75	85.7143	94.4444	91.1765	0	50	5.95	4.2	6	6.5	12.4	12.55	24.35	21.55	158.9	62.3	24.674	71	1	1
0	0	60.7143	44.4444	47.0588	0	18.75	42.8571	55.5556	73.5294	35	18.75	5.15	5.95	7.2	7	20.1	8.75	23.5	33.1	157.6	63.9	25.727	77	1	0
1	0	50	44.4444	67.6471	70	43.75	92.8571	91.6667	97.0588	65	81.25	8.3	3	8	6.2	7.6	18.8	10.5	17.4	142.1	61	30.2094	81	1	1
0	0	57.1429	30.5556	52.9412	5	18.75	82.1429	72.2222	83.8235	70	56.25	9.3	10.25	8.65	6.7	31.55	31.55	39.9	38.4	172.1	101.8	34.3705	73	0	0
0	0	85.7143	66.6667	57.3529	20	25	75	77.7778	83.8235	75	81.25	7.2	7.5	8.5	7.05	5.25	5.4	12.35	10.45	152	80	34.626	82	1	0
0	0	64.2857	55.5556	69.1176	55	50	82.1429	80.5556	76.4706	40	75	8.25	13.75	8.8	8.5	12.2	10.55	17.85	5.7	153.1	56	23.8912	77	1	1
																									0.472727
